# Supplementary material for: Meta-analysis of diagnostic cell-free circulating microRNAs for breast cancer detection
Source: BMC Cancer. 2022 Jun 9;22:634. doi: 10.1186/s12885-022-09698-8 (PMC9178880; doi:10.1186/s12885-022-09698-8)
Supplement: Supplementary file 2 — Additional file 2: Table S1. Complete list of exclusion reasons and their frequencies. Table S2. Bivariate generalized linear mixed effect model on all reported models adjusted for covariates. Table S3. Bivariate generalized linear mixed effect model on most important model of each study adjusted for covariates. Table S4. Summary of the bivariate analysis on the all the reported models and its corresponding subgroup analyses. Subgroups marked with an asterix (*) do not have a large enough model sample size in order for the result to be reliable. Table S5. Summary of the bivariate analysis on the most important model of each study and its corresponding subgroup analyses. Subgroups marked with an asterix (*) do not have a large enough model sample size in order for the result to be reliable. Table S6. Summary of the univariate (log-DOR) analysis on all the reported models and its corresponding subgroup analysis. Table S7. Summary of the univariate analysis (log-DOR) on the most important model of each study and its corresponding subgroup analysis. [file 12885_2022_9698_MOESM2_ESM.xlsx]

## Sheet: Table S1
Supplementary Table S1. Complete list of exclusion reasons and their frequencies
Data	Number	Reason for exclusion - initial read	Number	Reason for exclusion -secondary read	Number	Reason for exclusion - final read	Number	Narrowed down reasons for exclusion - initial read	Number	Narrowed down reasons for exclusion - secondary read	Number	Narrowed down reasons for exclusion - final read	Number	Narrowed down reasons - total	Number	Included articles
Obtained results from search engines	1165	abstract	4	>4,5% stage IV samples	1	>4,5% stage IV samples	30	Abstracts/comments/letters	32	>4,5% stage IV samples	1	>4,5% stage IV samples	30	Abstracts/comments/letters	60	56
Unique publications	722	aging	1	abstract	2	article not found, chinese journal	6	Not related to BC	3	Abstracts/comments/letters	24	Unclear stage data	33	Metastatic focus	17
Excluded articles	666	circulating tumors	4	article not found	15	full text not found	9	Exosomal	22	Dubious article/language/not found	23	Too specific subtype of BC	9	Dubious article/language/not found	45
Included articles	56	circulating tumors-abstract	1	Correction	1	ANN method (no validation cohort)	1	Prognostic	62	Review/meta-analysis	31	No (qRT-PCR based) diagnostic performance data	21	Different method/Goal	162
		comment	2	not specific to BC	1	division only based on early and late stage, insufficient stage data	1	Therapeutic	47	No diagnostic perfomance data	22	Different method/Goal	2	No performance data	54
		ddPCR	1	in silico analysis, no qRT-PCR	1	ER+ and ER- cohorots separated, no combined model, no clear stage data	1	Metastatic focus	15	Different Method/Goal	38	Dubious article/language/not found	22	Too specific subtype of BC	11
		exosome	22	Letter	1	No DOI - fluorescence quantitative PCR	2	Different method/Goal	122	Prognostic	5	Metastatic focus	1	Unclear stage data	33
		focus is on diff between tumor-serum exp profiles	1	meta-analysis	5	focus on metastatic detection	1	Review/meta-analysis	55	Metastatic focus	1	Abstracts/comments/letters	4	>4,5% stage IV samples	31
		LNA-based quantitative real-time PCR	1	Metastatic samples	1	Luminal A BC subtype only	2	Too specific subtype/trait of BC	2	SUM	145	Exosomal miRNAs	1	Review/meta-analysis	86
		meta-analysis	13	Microarray	1	no differentiation between stage 2,3 and 4	14	Not biomarker focused	26			Prognostic	1	Prognostic	68
		metastatic focus	12	no Doi	1	no differentiation between stage 2,3 and 4, only TNBC	1	No diagnostic performance data	11			SUM	124	Not related to BC	3
		metastatic focus-abstract	8	No healthy samples, only benign	2	no DOI	1	SUM	397					Exosomal	23
		metastatic focus-abstract/article not found	1	no performance data	14	no performance data	18							Therapeutic	47
		metastatic focus-no performance data	1	no performance data - article publication dubious	1	only an abstract	4							Not biomarker focused	26
		metastatic focus-not a peer-reviewed article	1	no performance data (although in materials and methods they claim to have done it)	1	only HER+/+ vs HD AUC value, no sens/spec data, will need assistance with extraction of stage data	1							SUM	666
		method	107	no performance data, sample size on qRT-PCR : 10	1	dubious article format	1
		method and review article	1	not a research article - abstract	1	TNBC and DPBC only	1
		method-abstract	1	Not an officially published article	3	stage data not clear (3 and 4 together)	4
		method-article/abstract not found	1	not biomarker focused, no performance data on miR of interest	4	published in a book	1
		method-no performance data	1	not cell-free	6	stage 3 and 4 combined	5
		method-PBMCs	1	not in English (No performance data)	1	TNBC and luminal tumor samples separated into separate models	1
		method-therapeutic	1	not miRNA based (circRNA)	1	TNBC only and no stage data	1
		no performance data	10	not miRNA based (metabolites)	1	TNBC only, no stage data (only written that it is early)	1
		no performance data-article not found	1	not peer reviewed	1	TNBC only, no stage data (only written that it is early) and no ROC curve graph, only AUC value	1
		not biomarker focused	26	not peer reviewed , prognostic	1	unclear how many stage 4 samples were included in the model of 10 tumor samples	1
		not biomarker-focused-abstract	2	not qRT-PCR based	4	unclear staging	2
		not circulating	1	not using qRT-PCR	15	using RT-qPCR-DS - no extraction of RNA	1
		no human samples	1	only an abstract	19	no stage data	5
		not strictly related to BC	1	patent	1	no qRT-PCR performance data	1
		Prognostic	47	prognostic	5	Exosomal miRNA	1
		Prognostic - no performance data	6	Quantification of a single (purpose is to prove miRs in serum exist) miR without further performance investigation	1	diagnostic performance not clearly extractable for BC - focus of article is not only BC	1
		prognostic and review article	1	Reproducing previous results with Illumina Array	1	TNBC vs other BC types	1
		prognostic-abstract	12	response	1	prognostic	1
		prognostic-article/abstract not found	4	Review article	25	not peer-reviewed	1
		prognostic-metastatic focus	1	Review chapter	1	Incosistent diagnostic performance reporting	1
		prognostic-method	1	sample size small; no performance data	1	Sum	124
		prognostic-not a peer-reviewed article	1	simulation study	1
		prognostic-too specific	1	Using locked nucleic acid real-time PCR panels	1
		prospective, no performance data	1	using SdM-RT-PCR	1
		Review	42	Sum	145
		therapeutic	38
		therapeutic - no performance data	1
		therapeutic-abstract	2
		therapeutic-abstract/article not found	3
		therapeutic - exosomal	1
		therapeutic-letter	1
		therapeutic-no performance data	1
		therapeutic-review	1
		too general-no experiment	1
		too specific	1
		too specific-article/abstract not found	1
		urinary	1
		Sum	397

## Sheet: Table S2
Supplementary Table S2. Bivariate generalized linear mixed effect model on all reported models adjusted for covariates
Fixed effects	Estimate	Std. Error	z value	p-value
Sensitivity	2.01407	0.34351	5.863	4.54e-09
Specificitiy	2.0262	0.32801	6.177	6.52e-10
Specimen type: Serum	0.14019	0.26965	0.52	0.603139
miRNA panel: Single	-0.61347	0.17648	-3.476	0.000509
Normalizer: Exogenous	-0.67735	0.26259	-2.58	0.009893
Inclusion of stage III: True	0.06551	0.19933	0.329	0.742431
Inclusion of stage IV: True	0.03276	0.31891	0.103	0.918176

## Sheet: Table S3
Supplementary Table S3. Bivariate generalized linear mixed effect model on most important model of each study adjusted for covariates
Fixed effects	Estimate	Std. Error	z value	p-value
Sensitivity	1.88699	0.4858	3.884	0.000103
Specificitiy	1.94013	0.48619	3.99	6.59e-05
Specimen type: Serum	-0.05194	0.32986	-0.157	0.874877
miRNA panel: Single	-0.39657	0.32845	-1.207	0.227279
Normalizer: Exogenous	-0.21555	0.50218	-0.429	0.667766
Inclusion of stage III: True	0.38348	0.33622	1.141	0.25406
Inclusion of stage IV: True	-0.07739	0.44197	-0.175	0.860997

## Sheet: Table S4
Supplementary Table S4. Summary of the bivariate analysis on the all the reported models and its corresponding subgroup analyses. Subgroups marked with an asterix (*) do not have a large enough model sample size in order for the result to be reliable
Subgroup	Fixed Effects			Random Effects
				Model			Study
		Estimates	CI	Std.Dev.	Corr	n	Std.Dev.	Corr	n
All models	Sensitivity	0.85	[0.81 - 0.88]	0.85	-0.17	146	0.7	0.06	46
	Specificity	0.83	[0.79 - 0.87]	0.6	-0.17	146	0.74	0.06	46
Plasma	Sensitivity	0.83	[0.77 - 0.87]	0.75	-0.09	64	0.49	-0.09	15
	Specificity	0.85	[0.78 - 0.91]	0.47	-0.09	64	0.86	-0.09	15
Serum	Sensitivity	0.87	[0.81 - 0.91]	0.94	-0.29	73	0.84	0.25	29
	Specificity	0.83	[0.78 - 0.87]	0.63	-0.29	73	0.71	0.25	29
Single miR panel	Sensitivity	0.82	[0.77 - 0.86]	0.8	-0.28	96	0.73	0.08	34
single	Specificity	0.83	[0.78 - 0.87]	0.67	-0.28	96	0.75	0.08	34
Multiple miR panel	Sensitivity	0.9	[0.86 - 0.93]	0.55	0.09	50	0.65	0.11	20
	Specificity	0.86	[0.80 - 0.90]	0.35	0.09	50	0.77	0.11	20
Endogenous normalizer	Sensitivity	0.82	[0.77 - 0.86]	0.8	-0.28	96	0.73	0.08	34
	Specificity	0.83	[0.78 - 0.87]	0.67	-0.28	96	0.75	0.08	34
Exogenous normalizer*	Sensitivity	0.82	[0.60 - 0.93]	1.38	-0.63	9	0.51	-1	4
	Specificity	0.76	[0.63 - 0.86]	0.88	-0.63	9	0.13	-1	4
With stage III & IV cases	Sensitivity	0.85	[0.80 - 0.88]	0.85	-0.19	125	0.69	0.09	38
	Specificity	0.84	[0.80 - 0.88]	0.65	-0.19	125	0.75	0.09	38
Without stage III & IV cases	Sensitivity	0.86	[0.77 - 0.91]	0.95	0.04	21	0.55	-0.14	13
	Specificity	0.82	[0.74 - 0.88]	0.47	0.04	21	0.73	-0.14	13
With stage IV cases*	Sensitivity	0.87	[0.61 - 0.97]	0.98	0.22	17	1.35	-1	4
with stage iv	Specificity	0.86	[0.80 - 0.90]	0.68	0.22	17	0.16	-1	4
Without stage IV cases	Sensitivity	0.85	[0.81 - 0.88]	0.83	-0.23	129	0.62	0.06	43
without stage iv	Specificity	0.84	[0.80 - 0.88]	0.6	-0.23	129	0.76	0.06	43
miRNA-21-5p*	Sensitivity	0.74	[0.64 - 0.83]	0.52	1	10	0.46	-1	9
	Specificity	0.81	[0.70 - 0.89]	0.11	1	10	0.81	-1	9
QUADAS-2: > 3 "LOW"	Sensitivity	0.82	[0.78 - 0.86]	0.85	-0.11	109	0.51	-0.09	39
	Specificity	0.82	[0.78 - 0.86]	0.63	-0.11	109	0.76	-0.09	39
QUADAS-2: > 4 "LOW"	Sensitivity	0.82	[0.77 - 0.85]	0.83	-0.02	78	0.43	-0.08	29
	Specificity	0.8	[0.74 - 0.85]	0.56	-0.02	78	0.78	-0.08	29
QUADAS-2: > 5 "LOW"	Sensitivity	0.79	[0.73 - 0.84]	0.78	-0.13	41	0.43	-0.11	20
	Specificity	0.77	[0.69 - 0.83]	0.58	-0.13	41	0.69	-0.11	20

## Sheet: Table S5
Supplementary Table S5. Summary of the bivariate analysis on the most important model of each study and its corresponding subgroup analyses. Subgroups marked with an asterix (*) do not have a large enough model sample size in order for the result to be reliable.
Subgroup	Fixed Effects			Random Effects
				Model
		Estimates	CI	Std.Dev.	Corr	n
Most important models	Sensitivity	0.88	[0.85 - 0.91]	0.86	0.23	46
	Specificity	0.88	[0.84 - 0.91]	1	0.23	46
Plasma	Sensitivity	0.89	[0.83 - 0.93]	0.84	0.04	14
	Specificity	0.9	[0.82 - 0.95]	1.16	0.04	14
Serum	Sensitivity	0.87	[0.83 - 0.91]	0.91	0.31	29
	Specificity	0.86	[0.81 - 0.90]	0.96	0.31	29
Single miR panel	Sensitivity	0.85	[0.80 - 0.89]	0.76	0.14	26
single	Specificity	0.87	[0.80 - 0.92]	1.12	0.14	26
Multiple miR panel	Sensitivity	0.9	[0.86 - 0.94]	0.89	0.28	20
multiple	Specificity	0.89	[0.83 - 0.92]	0.87	0.28	20
Endogenous normalizer	Sensitivity	0.85	[0.80 - 0.89]	0.76	0.14	26
endogenous	Specificity	0.87	[0.80 - 0.92]	1.12	0.14	26
Exogenous normalizer*	Sensitivity	0.93	[0.81 - 0.97]	0.87	1	3
exogenous	Specificity	0.75	[0.63 - 0.84]	0.45	1	3
With stage III & IV cases	Sensitivity	0.88	[0.84 - 0.91]	0.9	0.27	37
	Specificity	0.89	[0.85 - 0.92]	1.02	0.27	37
Without stage III & IV cases	Sensitivity	0.88	[0.81 - 0.92]	0.65	0.12	9
	Specificity	0.77	[0.67 - 0.84]	0.63	0.12	9
With stage IV cases	Sensitivity	0.87	[0.63 - 0.97]	1.37	0.52	4
with stage iv	Specificity	0.89	[0.71 - 0.96]	1.1	0.52	4
Without stage IV cases	Sensitivity	0.88	[0.85 - 0.91]	0.79	0.19	42
without stage iv	Specificity	0.88	[0.83 - 0.91]	0.99	0.19	42
miRNA-21-5p	Sensitivity	0.75	[0.66 - 0.83]	0.58	-0.43	9
	Specificity	0.81	[0.70 - 0.89]	0.83	-0.43	9
QUADAS-2: > 3 "LOW"	Sensitivity	0.86	[0.82 - 0.89]	0.77	0.13	39
	Specificity	0.86	[0.81 - 0.90]	1.06	0.13	39
QUADAS-2: > 4 "LOW"	Sensitivity	0.85	[0.80 - 0.88]	0.77	0.18	29
	Specificity	0.84	[0.77 - 0.89]	1.04	0.18	29
QUADAS-2: > 5 "LOW"	Sensitivity	0.84	[0.78 - 0.89]	0.84	0.1	20
	Specificity	0.8	[0.73 - 0.86]	0.91	0.1	20

## Sheet: Table S6
Supplementary Table S6: Summary of the univariate (log-DOR) analysis on all the reported models and its corresponding subgroup analysis
Subgroup	Pooled log-DOR	Cochran's Q (p-value)
All models	2.48 [2.15-2.81]	978.91 <0.001
Plasma	2.48 [1.82-3.14]	412.48 <0.001
Serum	2.64 [2.22-3.06]	496.29 <0.001
Single miR panel	2.16 [1.8-2.53]	669.47 <0.001
Multiple miR panel	3.2 [2.76-3.64]	126.68 <0.001
Endogenous normalizer	2.58 [2.22-2.94]	501.87 <0.001
Exogenous normalizer	1.45 [0.86-2.04]	115.1 <0.001
With stage III & IVcases	2.52 [2.16-2.88]	866.86 <0.001
Without stage III & IV cases	2.33 [1.69-2.97]	111.92 <0.001
With stage IV cases	2.22 [1.39-3.06]	210.43 <0.001
Without stage IV cases	2.54 [2.19-2.89]	767.49 <0.001

## Sheet: Table S7
Supplementary Table S7: Summary of the univariate analysis (log-DOR) on the most important model of each study and its corresponding subgroup analysis
Subgroup	Pooled log-DOR	Cochran's Q (p-value)
Most important models	2.99 [2.56-3.41]	402.58 <0.001
Plasma	2.82 [1.98-3.67]	153.72 <0.001
Serum	3.13 [2.61-3.66]	208.05 <0.001
Single miR panel	2.64 [2.07-3.21]	248.1 <0.001
Multiple miR panel	3.51 [2.96-4.06]	109.27 <0.001
Endogenous normalizer	3.08 [2.58-3.58]	229.96 <0.001
Exogenous normalizer	1.86 [0.89-2.84]	70.38 <0.001
With stage III cases	3.18 [2.68-3.67]	327.56 <0.001
Without stage III cases	2.36 [1.61-3.11]	60.71 <0.001
With stage IV cases	2.87 [1.79-3.95]	50.92 <0.001
Without stage IV cases	3.01 [2.54-3.47]	347.02 <0.001
